# Supplementary material for: Topical Application of Linezolid–Loaded Chitosan Nanoparticles for the Treatment of Eye Infections
Source: Nanomaterials (Basel). 2023 Feb 9;13(4):681. doi: 10.3390/nano13040681 (PMC9964951; doi:10.3390/nano13040681)
Supplement: Supplementary file 1 [file nanomaterials-13-00681-s001.zip]

Archive with 1 entries (1 files):
- nanomaterials-2173684-supplementary.pdf
